# Supplementary material for: The Synthesis and Biological Evaluation of a Novel Pleuromutilin Derivative Containing a 4-Fluorophenyl Group Targeting MRSA
Source: Molecules. 2025 May 29;30(11):2366. doi: 10.3390/molecules30112366 (PMC12156078; doi:10.3390/molecules30112366)
Supplement: Supplementary file 1 [file molecules-30-02366-s001.zip]

Archive with 1 entries (1 files):
- molecules-3606068-supplementary.pdf
